# Supplementary material for: Synthesis and Study of Antifungal Properties of New Cationic Beta-Glucan Derivatives
Source: Pharmaceuticals (Basel). 2021 Aug 24;14(9):838. doi: 10.3390/ph14090838 (PMC8469811; doi:10.3390/ph14090838)
Supplement: Supplementary file 1 [file pharmaceuticals-14-00838-s001.zip]

Archive with 1 entries (1 files):
- pharmaceuticals-1327902-supplementary.pdf
